# Supplementary material for: Sex Differences in Arteriovenous Fistula Failure: Insights from Bioinformatics Analysis
Source: J Cardiovasc Dev Dis. 2022 Dec 22;10(1):3. doi: 10.3390/jcdd10010003 (PMC9862581; doi:10.3390/jcdd10010003)
Supplement: Supplementary file 1 [file jcdd-10-00003-s001.zip]

Archive with 1 entries (1 files):
- Supplementary Tables S1 and S2.xlsx
