# Supplementary material for: Sex Differences in Arteriovenous Fistula Failure: Insights from Bioinformatics Analysis
Source: J Cardiovasc Dev Dis. 2022 Dec 22;10(1):3. doi: 10.3390/jcdd10010003 (PMC9862581; doi:10.3390/jcdd10010003)
Supplement: Supplementary file 1 [file jcdd-10-00003-s001.zip › Supplementary Tables S1 and S2.xlsx]

## Sheet: Table S1. Male
search_term	match_term	match_type	gene	drug		gene
CCL4	CCL4	Definite	CCL4	CLODRONIC ACID		CCL4
CXCR4	CXCR4	Definite	CXCR4	BEVACIZUMAB		CXCR4
CXCR4	CXCR4	Definite	CXCR4	BKT140		SOX10
CXCR4	CXCR4	Definite	CXCR4	PLERIXAFOR		FGFR3
CXCR4	CXCR4	Definite	CXCR4	MSX-122		HBEGF
CXCR4	CXCR4	Definite	CXCR4	CISPLATIN		MAPT
SOX10	SOX10	Definite	SOX10	VEMURAFENIB		S100B
SOX10	SOX10	Definite	SOX10	PACLITAXEL
SOX10	SOX10	Definite	SOX10	CARBOPLATIN
SOX10	SOX10	Definite	SOX10	DOCETAXEL
FGFR3	FGFR3	Definite	FGFR3	CEDIRANIB
FGFR3	FGFR3	Definite	FGFR3	TRAMETINIB
FGFR3	FGFR3	Definite	FGFR3	DACTOLISIB
FGFR3	FGFR3	Definite	FGFR3	RABEPRAZOLE SODIUM
FGFR3	FGFR3	Definite	FGFR3	SELUMETINIB
FGFR3	FGFR3	Definite	FGFR3	ENMD-981693
FGFR3	FGFR3	Definite	FGFR3	PEMIGATINIB
FGFR3	FGFR3	Definite	FGFR3	DOVITINIB
FGFR3	FGFR3	Definite	FGFR3	MASITINIB
FGFR3	FGFR3	Definite	FGFR3	INFIGRATINIB
FGFR3	FGFR3	Definite	FGFR3	AEE-788
FGFR3	FGFR3	Definite	FGFR3	PF-00562271
FGFR3	FGFR3	Definite	FGFR3	LINIFANIB
FGFR3	FGFR3	Definite	FGFR3	GEMCITABINE
FGFR3	FGFR3	Definite	FGFR3	MK-2461
FGFR3	FGFR3	Definite	FGFR3	PONATINIB
FGFR3	FGFR3	Definite	FGFR3	ORANTINIB
FGFR3	FGFR3	Definite	FGFR3	ALPELISIB
FGFR3	FGFR3	Definite	FGFR3	ENMD-2076
FGFR3	FGFR3	Definite	FGFR3	FP-1039
FGFR3	FGFR3	Definite	FGFR3	CENISERTIB
FGFR3	FGFR3	Definite	FGFR3	BORTEZOMIB
FGFR3	FGFR3	Definite	FGFR3	BUPARLISIB
FGFR3	FGFR3	Definite	FGFR3	SORAFENIB
FGFR3	FGFR3	Definite	FGFR3	XL-228
FGFR3	FGFR3	Definite	FGFR3	BRIVANIB
FGFR3	FGFR3	Definite	FGFR3	ERDAFITINIB
FGFR3	FGFR3	Definite	FGFR3	ENTRECTINIB
FGFR3	FGFR3	Definite	FGFR3	DEBIO-1347
FGFR3	FGFR3	Definite	FGFR3	DASATINIB
FGFR3	FGFR3	Definite	FGFR3	CAPIVASERTIB
FGFR3	FGFR3	Definite	FGFR3	ILORASERTIB
FGFR3	FGFR3	Definite	FGFR3	RO-4987655
FGFR3	FGFR3	Definite	FGFR3	CISPLATIN
FGFR3	FGFR3	Definite	FGFR3	TOZASERTIB
FGFR3	FGFR3	Definite	FGFR3	PAZOPANIB
FGFR3	FGFR3	Definite	FGFR3	ALISERTIB
FGFR3	FGFR3	Definite	FGFR3	NINTEDANIB
HBEGF	HBEGF	Definite	HBEGF	CETUXIMAB
HBEGF	HBEGF	Definite	HBEGF	PANITUMUMAB
MAPT	MAPT	Definite	MAPT	IDARUBICIN
MAPT	MAPT	Definite	MAPT	FENRETINIDE
MAPT	MAPT	Definite	MAPT	RESVERATROL
MAPT	MAPT	Definite	MAPT	DAUNORUBICIN
MAPT	MAPT	Definite	MAPT	SEMAXANIB
MAPT	MAPT	Definite	MAPT	CISPLATIN
MAPT	MAPT	Definite	MAPT	QUERCETIN
MAPT	MAPT	Definite	MAPT	LAPACHONE
MAPT	MAPT	Definite	MAPT	TRIMETREXATE
MAPT	MAPT	Definite	MAPT	CARBOPLATIN
MAPT	MAPT	Definite	MAPT	CURCUMIN
MAPT	MAPT	Definite	MAPT	HYPERICIN
MAPT	MAPT	Definite	MAPT	GEFITINIB
MAPT	MAPT	Definite	MAPT	NIGULDIPINE
MAPT	MAPT	Definite	MAPT	EPIGALOCATECHIN GALLATE
S100B	S100B	Definite	S100B	STREPTOZOCIN

## Sheet: Table S2. Female
search_term	match_term	match_type	gene	drug
MMP1	MMP1	Definite	MMP1	MARIMASTAT
MMP1	MMP1	Definite	MMP1	LEFLUNOMIDE
MMP1	MMP1	Definite	MMP1	SIROLIMUS
MMP1	MMP1	Definite	MMP1	PRINOMASTAT
RAMP3	RAMP3	Definite	RAMP3	PRAMLINTIDE
RAMP3	RAMP3	Definite	RAMP3	STREPTOZOCIN
ADRA1B	ADRA1B	Definite	ADRA1B	TERAZOSIN
ADRA1B	ADRA1B	Definite	ADRA1B	TAMSULOSIN
CXCR4	CXCR4	Definite	CXCR4	BEVACIZUMAB
CXCR4	CXCR4	Definite	CXCR4	BKT140
CXCR4	CXCR4	Definite	CXCR4	PLERIXAFOR
CXCR4	CXCR4	Definite	CXCR4	MSX-122
CXCR4	CXCR4	Definite	CXCR4	CISPLATIN
AURKA	AURKA	Definite	AURKA	CISPLATIN
AURKA	AURKA	Definite	AURKA	SNS-314
AURKA	AURKA	Definite	AURKA	ALISERTIB
AURKA	AURKA	Definite	AURKA	PF-00562271
AURKA	AURKA	Definite	AURKA	BARASERTIB
AURKA	AURKA	Definite	AURKA	ENMD-2076
AURKA	AURKA	Definite	AURKA	ENMD-981693
AURKA	AURKA	Definite	AURKA	PF-03814735
AURKA	AURKA	Definite	AURKA	XL-228
AURKA	AURKA	Definite	AURKA	CENISERTIB
AURKA	AURKA	Definite	AURKA	TOZASERTIB
AURKA	AURKA	Definite	AURKA	PACLITAXEL
AURKA	AURKA	Definite	AURKA	MK-5108
AURKA	AURKA	Definite	AURKA	PAZOPANIB
AURKA	AURKA	Definite	AURKA	FLUOROURACIL
AURKA	AURKA	Definite	AURKA	AT-9283
AURKA	AURKA	Definite	AURKA	ENTRECTINIB
AURKA	AURKA	Definite	AURKA	ILORASERTIB
AURKA	AURKA	Definite	AURKA	AMG-900
AURKA	AURKA	Definite	AURKA	SORAFENIB
AURKA	AURKA	Definite	AURKA	DANUSERTIB
AURKA	AURKA	Definite	AURKA	TAMOXIFEN
TRPV1	TRPV1	Definite	TRPV1	STREPTOZOCIN
TRPV1	TRPV1	Definite	TRPV1	PHENETHYLISOTHIOCYANATE
ALB	ALB	Definite	ALB	EPIGALOCATECHIN GALLATE
ALB	ALB	Definite	ALB	RALTITREXED
ALOX5	ALOX5	Definite	ALOX5	METHOTREXATE
PTGS2	PTGS2	Definite	PTGS2	THALIDOMIDE
PTGS2	PTGS2	Definite	PTGS2	HYDROXYCHLOROQUINE
PTGS2	PTGS2	Definite	PTGS2	SULINDAC
PTGS2	PTGS2	Definite	PTGS2	CURCUMIN
PTGS2	PTGS2	Definite	PTGS2	APRICOXIB
PTGS2	PTGS2	Definite	PTGS2	OXALIPLATIN
PTGS2	PTGS2	Definite	PTGS2	CELECOXIB
PTGS2	PTGS2	Definite	PTGS2	CAPECITABINE
KIF11	KIF11	Definite	KIF11	LITRONESIB
KIF11	KIF11	Definite	KIF11	ISPINESIB
KIF11	KIF11	Definite	KIF11	AZD-4877
KIF11	KIF11	Definite	KIF11	SB-743921
KIF11	KIF11	Definite	KIF11	FILANESIB
RACGAP1	RACGAP1	Definite	RACGAP1	MITOXANTRONE
AOX1	AOX1	Definite	AOX1	AZATHIOPRINE
AREG	AREG	Definite	AREG	IRINOTECAN
AREG	AREG	Definite	AREG	CRIZOTINIB
AREG	AREG	Definite	AREG	CETUXIMAB
AREG	AREG	Definite	AREG	CAPECITABINE
AREG	AREG	Definite	AREG	PANITUMUMAB
ERBB3	ERBB3	Definite	ERBB3	CARBOPLATIN
ERBB3	ERBB3	Definite	ERBB3	POZIOTINIB
ERBB3	ERBB3	Definite	ERBB3	TRASTUZUMAB
ERBB3	ERBB3	Definite	ERBB3	SAPITINIB
ERBB3	ERBB3	Definite	ERBB3	AV-203
ERBB3	ERBB3	Definite	ERBB3	CURCUMIN
ERBB3	ERBB3	Definite	ERBB3	ERLOTINIB
ERBB3	ERBB3	Definite	ERBB3	AMG-888
ERBB3	ERBB3	Definite	ERBB3	DULIGOTUZUMAB
ERBB3	ERBB3	Definite	ERBB3	DACOMITINIB
ERBB3	ERBB3	Definite	ERBB3	PERTUZUMAB
ERBB3	ERBB3	Definite	ERBB3	DOCETAXEL
ERBB3	ERBB3	Definite	ERBB3	SELUMETINIB
ERBB3	ERBB3	Definite	ERBB3	VANDETANIB
ERBB3	ERBB3	Definite	ERBB3	CETUXIMAB
ERBB3	ERBB3	Definite	ERBB3	MARGETUXIMAB
ERBB3	ERBB3	Definite	ERBB3	AC-480
ERBB3	ERBB3	Definite	ERBB3	MM-111
ERBB3	ERBB3	Definite	ERBB3	AFATINIB
ERBB3	ERBB3	Definite	ERBB3	GEFITINIB
ERBB3	ERBB3	Definite	ERBB3	LAPATINIB
ERBB3	ERBB3	Definite	ERBB3	MM-121
ERBB3	ERBB3	Definite	ERBB3	TRAMETINIB
CCNB1	CCNB1	Definite	CCNB1	SELICICLIB
CCNA2	CCNA2	Definite	CCNA2	TAMOXIFEN
CCNA2	CCNA2	Definite	CCNA2	SURAMIN
CCNA2	CCNA2	Definite	CCNA2	GENISTEIN
CCNA2	CCNA2	Definite	CCNA2	SELICICLIB
MELK	MELK	Definite	MELK	LINIFANIB
MELK	MELK	Definite	MELK	TOZASERTIB
MELK	MELK	Definite	MELK	DOVITINIB
MELK	MELK	Definite	MELK	ILORASERTIB
MELK	MELK	Definite	MELK	SNS-314
MELK	MELK	Definite	MELK	CENISERTIB
MELK	MELK	Definite	MELK	PF-00562271
MELK	MELK	Definite	MELK	BMS-387032
AURKB	AURKB	Definite	AURKB	LINIFANIB
AURKB	AURKB	Definite	AURKB	CENISERTIB
AURKB	AURKB	Definite	AURKB	ENMD-2076
AURKB	AURKB	Definite	AURKB	LAPATINIB
AURKB	AURKB	Definite	AURKB	CEDIRANIB
AURKB	AURKB	Definite	AURKB	BMS-754807
AURKB	AURKB	Definite	AURKB	SORAFENIB
AURKB	AURKB	Definite	AURKB	ERLOTINIB
AURKB	AURKB	Definite	AURKB	TOZASERTIB
AURKB	AURKB	Definite	AURKB	VANDETANIB
AURKB	AURKB	Definite	AURKB	DANUSERTIB
AURKB	AURKB	Definite	AURKB	DACTOLISIB
AURKB	AURKB	Definite	AURKB	PF-00562271
AURKB	AURKB	Definite	AURKB	PF-03814735
AURKB	AURKB	Definite	AURKB	DASATINIB
AURKB	AURKB	Definite	AURKB	SNS-314
AURKB	AURKB	Definite	AURKB	BARASERTIB
AURKB	AURKB	Definite	AURKB	AMG-900
AURKB	AURKB	Definite	AURKB	ENTRECTINIB
AURKB	AURKB	Definite	AURKB	ILORASERTIB
AURKB	AURKB	Definite	AURKB	MK-5108
AURKB	AURKB	Definite	AURKB	AT-9283
AURKB	AURKB	Definite	AURKB	PAZOPANIB
AURKB	AURKB	Definite	AURKB	ALISERTIB
AURKB	AURKB	Definite	AURKB	DOVITINIB
AURKB	AURKB	Definite	AURKB	GSK-1070916
RRM2	RRM2	Definite	RRM2	GALLIUM NITRATE
RRM2	RRM2	Definite	RRM2	GEMCITABINE
RRM2	RRM2	Definite	RRM2	CYTARABINE
RRM2	RRM2	Definite	RRM2	CLOFARABINE
RRM2	RRM2	Definite	RRM2	TRIAPINE
RRM2	RRM2	Definite	RRM2	TEZACITABINE
RRM2	RRM2	Definite	RRM2	CLADRIBINE
RRM2	RRM2	Definite	RRM2	HYDROXYUREA
PBK	PBK	Definite	PBK	GEFITINIB
PBK	PBK	Definite	PBK	LINIFANIB
HMMR	HMMR	Definite	HMMR	FLUOROURACIL
HMMR	HMMR	Definite	HMMR	CYCLOPHOSPHAMIDE
HMMR	HMMR	Definite	HMMR	EPIRUBICIN
TOP2A	TOP2A	Definite	TOP2A	CAMPTOTHECIN
TOP2A	TOP2A	Definite	TOP2A	PODOFILOX
TOP2A	TOP2A	Definite	TOP2A	PACLITAXEL
TOP2A	TOP2A	Definite	TOP2A	IDRONOXIL
TOP2A	TOP2A	Definite	TOP2A	QUERCETIN
TOP2A	TOP2A	Definite	TOP2A	GENISTEIN
TOP2A	TOP2A	Definite	TOP2A	MITOXANTRONE
TOP2A	TOP2A	Definite	TOP2A	DAUNORUBICIN
TOP2A	TOP2A	Definite	TOP2A	AMONAFIDE
TOP2A	TOP2A	Definite	TOP2A	DOXORUBICIN
TOP2A	TOP2A	Definite	TOP2A	AMRUBICIN
TOP2A	TOP2A	Definite	TOP2A	EPIRUBICIN
TOP2A	TOP2A	Definite	TOP2A	IDARUBICIN
TOP2A	TOP2A	Definite	TOP2A	ALDOXORUBICIN
TOP2A	TOP2A	Definite	TOP2A	VINCRISTINE
TOP2A	TOP2A	Definite	TOP2A	TENIPOSIDE
TOP2A	TOP2A	Definite	TOP2A	VOSAROXIN
TOP2A	TOP2A	Definite	TOP2A	13-DEOXYDOXORUBICIN
TOP2A	TOP2A	Definite	TOP2A	DEXRAZOXANE
TOP2A	TOP2A	Definite	TOP2A	ETOPOSIDE
TOP2A	TOP2A	Definite	TOP2A	C-1311
TOP2A	TOP2A	Definite	TOP2A	AMSACRINE
TOP2A	TOP2A	Definite	TOP2A	BECATECARIN
TOP2A	TOP2A	Definite	TOP2A	VALRUBICIN
TOP2A	TOP2A	Definite	TOP2A	FLUOROURACIL
CDK1	CDK1	Definite	CDK1	CENISERTIB
CDK1	CDK1	Definite	CDK1	PF-00562271
CDK1	CDK1	Definite	CDK1	DINACICLIB
CDK1	CDK1	Definite	CDK1	SELICICLIB
CDK1	CDK1	Definite	CDK1	RUCAPARIB
CDK1	CDK1	Definite	CDK1	AT-7519
CDK1	CDK1	Definite	CDK1	SNS-314
CDK1	CDK1	Definite	CDK1	ALVOCIDIB
JUNB	JUNB	Definite	JUNB	DEXAMETHASONE
JUN	JUN	Definite	JUN	COLCHICINE
CDKN3	CDKN3	Definite	CDKN3	AT-7519
GADD45A	GADD45A	Definite	GADD45A	GENISTEIN
GADD45A	GADD45A	Definite	GADD45A	CISPLATIN
GADD45A	GADD45A	Definite	GADD45A	DOXORUBICIN
MYCN	MYCN	Definite	MYCN	SONIDEGIB
MYCN	MYCN	Definite	MYCN	CYCLOPHOSPHAMIDE
MYCN	MYCN	Definite	MYCN	DINUTUXIMAB
MYCN	MYCN	Definite	MYCN	VINCRISTINE
MYCN	MYCN	Definite	MYCN	CISPLATIN
MYCN	MYCN	Definite	MYCN	TRETINOIN
MYCN	MYCN	Definite	MYCN	PANOBINOSTAT
MYCN	MYCN	Definite	MYCN	ETOPOSIDE
BIRC5	BIRC5	Definite	BIRC5	DOCETAXEL
BIRC5	BIRC5	Definite	BIRC5	OPRELVEKIN
BIRC5	BIRC5	Definite	BIRC5	EPIRUBICIN
BIRC5	BIRC5	Definite	BIRC5	TRETINOIN
BIRC5	BIRC5	Definite	BIRC5	PLICAMYCIN
BIRC5	BIRC5	Definite	BIRC5	CAMPTOTHECIN
BIRC5	BIRC5	Definite	BIRC5	PACLITAXEL
BIRC5	BIRC5	Definite	BIRC5	OMACETAXINE MEPESUCCINATE
BIRC5	BIRC5	Definite	BIRC5	IMATINIB
BIRC5	BIRC5	Definite	BIRC5	REGRAMOSTIM
BIRC5	BIRC5	Definite	BIRC5	DOXORUBICIN
BIRC5	BIRC5	Definite	BIRC5	SULINDAC
BIRC5	BIRC5	Definite	BIRC5	ERLOTINIB
BIRC5	BIRC5	Definite	BIRC5	DEXAMETHASONE
BIRC5	BIRC5	Definite	BIRC5	FLUTAMIDE
BIRC5	BIRC5	Definite	BIRC5	LAPATINIB
BIRC5	BIRC5	Definite	BIRC5	VORINOSTAT
BIRC5	BIRC5	Definite	BIRC5	FLUOROURACIL
BIRC5	BIRC5	Definite	BIRC5	TRASTUZUMAB
BIRC5	BIRC5	Definite	BIRC5	GENISTEIN
BIRC5	BIRC5	Definite	BIRC5	METHOTREXATE
BIRC5	BIRC5	Definite	BIRC5	CARBOPLATIN
BIRC5	BIRC5	Definite	BIRC5	ROMIDEPSIN
BIRC5	BIRC5	Definite	BIRC5	RESVERATROL
BIRC5	BIRC5	Definite	BIRC5	GATAPARSEN
STMN1	STMN1	Definite	STMN1	PACLITAXEL
B4GALNT1	B4GALNT1	Definite	B4GALNT1	DINUTUXIMAB
HSPA5	HSPA5	Definite	HSPA5	FLUOROURACIL
BCL2L11	BCL2L11	Definite	BCL2L11	IMATINIB
CASP3	CASP3	Definite	CASP3	PACLITAXEL
CASP3	CASP3	Definite	CASP3	CELECOXIB
PMAIP1	PMAIP1	Definite	PMAIP1	BORTEZOMIB
MCL1	MCL1	Definite	MCL1	CAMPTOTHECIN
MCL1	MCL1	Definite	MCL1	DOCETAXEL
MCL1	MCL1	Definite	MCL1	ISOSORBIDE
MCL1	MCL1	Definite	MCL1	CARBOPLATIN
MCL1	MCL1	Definite	MCL1	SIROLIMUS
MCL1	MCL1	Definite	MCL1	OBATOCLAX
MCL1	MCL1	Definite	MCL1	ROMIDEPSIN
NFKB2	NFKB2	Definite	NFKB2	BORTEZOMIB
NFKB2	NFKB2	Definite	NFKB2	QUERCETIN
NFKB2	NFKB2	Definite	NFKB2	VADIMEZAN
NFKB2	NFKB2	Definite	NFKB2	RESVERATROL
BCL6	BCL6	Definite	BCL6	FENRETINIDE
HSP90AA1	HSP90AA1	Definite	HSP90AA1	GELDANAMYCIN
HSP90AA1	HSP90AA1	Definite	HSP90AA1	CHEMBL553939
HSP90AA1	HSP90AA1	Definite	HSP90AA1	RETASPIMYCIN
HSP90AA1	HSP90AA1	Definite	HSP90AA1	TANESPIMYCIN
HSP90AA1	HSP90AA1	Definite	HSP90AA1	XL-888
HSP90AA1	HSP90AA1	Definite	HSP90AA1	ALVESPIMYCIN
HSP90AA1	HSP90AA1	Definite	HSP90AA1	GANETESPIB
HSP90AA1	HSP90AA1	Definite	HSP90AA1	ONALESPIB
HSP90AA1	HSP90AA1	Definite	HSP90AA1	RETASPIMYCIN HYDROCHLORIDE
MYC	MYC	Definite	MYC	SULINDAC
MYC	MYC	Definite	MYC	AZACITIDINE
MYC	MYC	Definite	MYC	AN-9
MYC	MYC	Definite	MYC	CISPLATIN
MYC	MYC	Definite	MYC	VORINOSTAT
MYC	MYC	Definite	MYC	METHYLPREDNISOLONE
MYC	MYC	Definite	MYC	IMATINIB
MYC	MYC	Definite	MYC	IBRUTINIB
MYC	MYC	Definite	MYC	OLAPARIB
MYC	MYC	Definite	MYC	AMG-900
MYC	MYC	Definite	MYC	DINACICLIB
MYC	MYC	Definite	MYC	DIETHYLSTILBESTROL
MYC	MYC	Definite	MYC	CALCITRIOL
MYC	MYC	Definite	MYC	VERAPAMIL
MYC	MYC	Definite	MYC	CETUXIMAB
MYC	MYC	Definite	MYC	THIOGUANINE
MYC	MYC	Definite	MYC	ALISERTIB
BLM	BLM	Definite	BLM	HYDROXYUREA
BLM	BLM	Definite	BLM	IDARUBICIN
BLM	BLM	Definite	BLM	DAUNORUBICIN
BLM	BLM	Definite	BLM	QUERCETIN
BLM	BLM	Definite	BLM	TRIMETREXATE
BLM	BLM	Definite	BLM	MITOXANTRONE
BLM	BLM	Definite	BLM	ESTRAMUSTINE
BLM	BLM	Definite	BLM	HYPERICIN
BLM	BLM	Definite	BLM	BEXAROTENE
BLM	BLM	Definite	BLM	LAPACHONE
CHEK1	CHEK1	Definite	CHEK1	OLAPARIB
CHEK1	CHEK1	Definite	CHEK1	DACTOLISIB
CHEK1	CHEK1	Definite	CHEK1	DOVITINIB
CHEK1	CHEK1	Definite	CHEK1	CI-1040
CHEK1	CHEK1	Definite	CHEK1	CISPLATIN
CHEK1	CHEK1	Definite	CHEK1	GEMCITABINE
CHEK1	CHEK1	Definite	CHEK1	AZD-7762
CHEK1	CHEK1	Definite	CHEK1	CENISERTIB
CHEK1	CHEK1	Definite	CHEK1	ETOPOSIDE
CHEK1	CHEK1	Definite	CHEK1	PALBOCICLIB
RAD51	RAD51	Definite	RAD51	AMUVATINIB
FANCA	FANCA	Definite	FANCA	CISPLATIN
EXO1	EXO1	Definite	EXO1	FLUOROURACIL
EXO1	EXO1	Definite	EXO1	CAPECITABINE
BRCA2	BRCA2	Definite	BRCA2	VINORELBINE
BRCA2	BRCA2	Definite	BRCA2	GEMCITABINE
BRCA2	BRCA2	Definite	BRCA2	CARBOPLATIN
BRCA2	BRCA2	Definite	BRCA2	OLAPARIB
BRCA2	BRCA2	Definite	BRCA2	CYCLOPHOSPHAMIDE
BRCA2	BRCA2	Definite	BRCA2	PACLITAXEL
BRCA2	BRCA2	Definite	BRCA2	TALAZOPARIB
BRCA2	BRCA2	Definite	BRCA2	NIRAPARIB
BRCA2	BRCA2	Definite	BRCA2	CHLORAMBUCIL
BRCA2	BRCA2	Definite	BRCA2	RUCAPARIB
BRCA2	BRCA2	Definite	BRCA2	ETOPOSIDE
BRCA2	BRCA2	Definite	BRCA2	CERALASERTIB
BRCA2	BRCA2	Definite	BRCA2	EVEROLIMUS
BRCA2	BRCA2	Definite	BRCA2	2X-121
BRCA2	BRCA2	Definite	BRCA2	INIPARIB
BRCA2	BRCA2	Definite	BRCA2	IRINOTECAN
BRCA2	BRCA2	Definite	BRCA2	CISPLATIN
BRCA2	BRCA2	Definite	BRCA2	TEMOZOLOMIDE
BRCA2	BRCA2	Definite	BRCA2	CEDIRANIB
BRCA2	BRCA2	Definite	BRCA2	VELIPARIB
CDK2	CDK2	Definite	CDK2	CENISERTIB
CDK2	CDK2	Definite	CDK2	SELICICLIB
CDK2	CDK2	Definite	CDK2	AT-7519
CDK2	CDK2	Definite	CDK2	PF-00562271
CDK2	CDK2	Definite	CDK2	BMS-387032
CDK2	CDK2	Definite	CDK2	PACLITAXEL
CDK2	CDK2	Definite	CDK2	RESVERATROL
CDK2	CDK2	Definite	CDK2	DINACICLIB
CDK2	CDK2	Definite	CDK2	LAPACHONE
CDK2	CDK2	Definite	CDK2	CARBOPLATIN
CDK2	CDK2	Definite	CDK2	ERIBULIN
CDK2	CDK2	Definite	CDK2	ALVOCIDIB
CDK2	CDK2	Definite	CDK2	O-CHLOROACETYLCARBAMOYLFUMAGILLOL
CDK2	CDK2	Definite	CDK2	LOVASTATIN
CDK2	CDK2	Definite	CDK2	DEXAMETHASONE
CDK2	CDK2	Definite	CDK2	RALTITREXED
TP73	TP73	Definite	TP73	CARBOPLATIN
TP73	TP73	Definite	TP73	EPIGALOCATECHIN GALLATE
TP73	TP73	Definite	TP73	CISPLATIN
TP73	TP73	Definite	TP73	REGRAMOSTIM
CACNA1A	CACNA1A	Definite	CACNA1A	CELECOXIB
CACNB4	CACNB4	Definite	CACNB4	VERAPAMIL
CACNB4	CACNB4	Definite	CACNB4	CELECOXIB
TNFRSF10B	TNFRSF10B	Definite	TNFRSF10B	CONATUMUMAB
TNFRSF10B	TNFRSF10B	Definite	TNFRSF10B	APOMAB
TNFRSF10B	TNFRSF10B	Definite	TNFRSF10B	DROZITUMAB
TNFRSF10B	TNFRSF10B	Definite	TNFRSF10B	DULANERMIN
TNFRSF10B	TNFRSF10B	Definite	TNFRSF10B	LEXATUMUMAB
MAPT	MAPT	Definite	MAPT	IDARUBICIN
MAPT	MAPT	Definite	MAPT	FENRETINIDE
MAPT	MAPT	Definite	MAPT	RESVERATROL
MAPT	MAPT	Definite	MAPT	DAUNORUBICIN
MAPT	MAPT	Definite	MAPT	SEMAXANIB
MAPT	MAPT	Definite	MAPT	CISPLATIN
MAPT	MAPT	Definite	MAPT	QUERCETIN
MAPT	MAPT	Definite	MAPT	LAPACHONE
MAPT	MAPT	Definite	MAPT	TRIMETREXATE
MAPT	MAPT	Definite	MAPT	CARBOPLATIN
MAPT	MAPT	Definite	MAPT	CURCUMIN
MAPT	MAPT	Definite	MAPT	HYPERICIN
MAPT	MAPT	Definite	MAPT	GEFITINIB
MAPT	MAPT	Definite	MAPT	NIGULDIPINE
MAPT	MAPT	Definite	MAPT	EPIGALOCATECHIN GALLATE
EZH2	EZH2	Definite	EZH2	DABRAFENIB
EZH2	EZH2	Definite	EZH2	VORINOSTAT
EZH2	EZH2	Definite	EZH2	TAZEMETOSTAT
EZH2	EZH2	Definite	EZH2	DOXORUBICIN
EZH2	EZH2	Definite	EZH2	SELUMETINIB
EZH2	EZH2	Definite	EZH2	MK-2206
FOS	FOS	Definite	FOS	PACLITAXEL
IL18	IL18	Definite	IL18	COLCHICINE
IL18	IL18	Definite	IL18	TACROLIMUS
IL1A	IL1A	Definite	IL1A	HYDROXYCHLOROQUINE
CXCL2	CXCL2	Definite	CXCL2	BATIMASTAT
IL10	IL10	Definite	IL10	SIROLIMUS
IL10	IL10	Definite	IL10	TRETINOIN
IL10	IL10	Definite	IL10	TACROLIMUS
IL10	IL10	Definite	IL10	RITUXIMAB
TNF	TNF	Definite	TNF	VADIMEZAN
TNF	TNF	Definite	TNF	MILTEFOSINE
TNF	TNF	Definite	TNF	HYDROXYCHLOROQUINE
TNF	TNF	Definite	TNF	GEMCITABINE
TNF	TNF	Definite	TNF	LAPACHONE
TNF	TNF	Definite	TNF	THALIDOMIDE
TNF	TNF	Definite	TNF	LENALIDOMIDE
TNF	TNF	Definite	TNF	SORAFENIB
TNF	TNF	Definite	TNF	ORTATAXEL
TNF	TNF	Definite	TNF	CARBOPLATIN
TNF	TNF	Definite	TNF	HALOFUGINONE
IL1B	IL1B	Definite	IL1B	CLODRONIC ACID
IL1B	IL1B	Definite	IL1B	OFLOXACIN
IL1B	IL1B	Definite	IL1B	VERAPAMIL
IL1B	IL1B	Definite	IL1B	CANAKINUMAB
IL1B	IL1B	Definite	IL1B	RESVERATROL
CCL4	CCL4	Definite	CCL4	CLODRONIC ACID
CDK6	CDK6	Definite	CDK6	PALBOCICLIB
CDK6	CDK6	Definite	CDK6	FULVESTRANT
CDK6	CDK6	Definite	CDK6	RIBOCICLIB
CDK6	CDK6	Definite	CDK6	DEXAMETHASONE
CDK6	CDK6	Definite	CDK6	ABEMACICLIB
CDK6	CDK6	Definite	CDK6	AT-7519
CDK6	CDK6	Definite	CDK6	ALVOCIDIB
SFN	SFN	Definite	SFN	IMATINIB
IL1RN	IL1RN	Definite	IL1RN	METHOTREXATE
CD28	CD28	Definite	CD28	GELDANAMYCIN
CD28	CD28	Definite	CD28	ALDESLEUKIN
CD80	CD80	Definite	CD80	TOREMIFENE
CD80	CD80	Definite	CD80	GALIXIMAB
CD80	CD80	Definite	CD80	METHYLPREDNISOLONE
FCGR3A	FCGR3A	Definite	FCGR3A	DOXORUBICIN
FCGR3A	FCGR3A	Definite	FCGR3A	TOCILIZUMAB
FCGR3A	FCGR3A	Definite	FCGR3A	ALDESLEUKIN
FCGR3A	FCGR3A	Definite	FCGR3A	TRASTUZUMAB
FCGR3A	FCGR3A	Definite	FCGR3A	CETUXIMAB
FCGR3A	FCGR3A	Definite	FCGR3A	PUROMYCIN
FCGR3A	FCGR3A	Definite	FCGR3A	THALIDOMIDE
FCGR3A	FCGR3A	Definite	FCGR3A	GELDANAMYCIN
FCGR3A	FCGR3A	Definite	FCGR3A	RITUXIMAB
FCGR3A	FCGR3A	Definite	FCGR3A	PREDNISOLONE
CD86	CD86	Definite	CD86	PAMIDRONIC ACID
CD86	CD86	Definite	CD86	DEXAMETHASONE
CD36	CD36	Definite	CD36	ABT-510
THBS1	THBS1	Definite	THBS1	CAMPTOTHECIN
THBS1	THBS1	Definite	THBS1	LOVASTATIN
THBS1	THBS1	Definite	THBS1	ABT-510
CD69	CD69	Definite	CD69	TOCILIZUMAB
S1PR1	S1PR1	Definite	S1PR1	SONEPCIZUMAB
CDH2	CDH2	Definite	CDH2	ADH-1
TYMS	TYMS	Definite	TYMS	METHOTREXATE
TYMS	TYMS	Definite	TYMS	TOPOTECAN
TYMS	TYMS	Definite	TYMS	IRINOTECAN
TYMS	TYMS	Definite	TYMS	DEXAMETHASONE
TYMS	TYMS	Definite	TYMS	ETOPOSIDE
TYMS	TYMS	Definite	TYMS	TEGAFUR
TYMS	TYMS	Definite	TYMS	ASPARAGINASE
TYMS	TYMS	Definite	TYMS	OSI-7904
TYMS	TYMS	Definite	TYMS	CYTARABINE
TYMS	TYMS	Definite	TYMS	DAUNORUBICIN
TYMS	TYMS	Definite	TYMS	PREDNISONE
TYMS	TYMS	Definite	TYMS	ARFOLITIXORIN
TYMS	TYMS	Definite	TYMS	CAPECITABINE
TYMS	TYMS	Definite	TYMS	AZATHIOPRINE
TYMS	TYMS	Definite	TYMS	TAMOXIFEN
TYMS	TYMS	Definite	TYMS	CISPLATIN
TYMS	TYMS	Definite	TYMS	HYDROXYCHLOROQUINE
TYMS	TYMS	Definite	TYMS	RALTITREXED
TYMS	TYMS	Definite	TYMS	FLOXURIDINE
TYMS	TYMS	Definite	TYMS	AZACITIDINE
TYMS	TYMS	Definite	TYMS	VERAPAMIL
TYMS	TYMS	Definite	TYMS	LEUCOVORIN
TYMS	TYMS	Definite	TYMS	ENILURACIL
TYMS	TYMS	Definite	TYMS	FLUOROURACIL
TYMS	TYMS	Definite	TYMS	PEMETREXED
TYMS	TYMS	Definite	TYMS	VINCRISTINE
CDKN2B	CDKN2B	Definite	CDKN2B	PALBOCICLIB
CDKN2A	CDKN2A	Definite	CDKN2A	SAPANISERTIB
CDKN2A	CDKN2A	Definite	CDKN2A	TRAMETINIB
CDKN2A	CDKN2A	Definite	CDKN2A	ABEMACICLIB
CDKN2A	CDKN2A	Definite	CDKN2A	RIGOSERTIB
CDKN2A	CDKN2A	Definite	CDKN2A	ALVOCIDIB
CDKN2A	CDKN2A	Definite	CDKN2A	CARBOPLATIN
CDKN2A	CDKN2A	Definite	CDKN2A	RIBOCICLIB
CDKN2A	CDKN2A	Definite	CDKN2A	PALBOCICLIB
CDKN2A	CDKN2A	Definite	CDKN2A	GEMCITABINE
CDKN2A	CDKN2A	Definite	CDKN2A	DABRAFENIB
CDKN2A	CDKN2A	Definite	CDKN2A	PANITUMUMAB
CDKN2A	CDKN2A	Definite	CDKN2A	VEMURAFENIB
CDKN2A	CDKN2A	Definite	CDKN2A	IMATINIB
CDKN2A	CDKN2A	Definite	CDKN2A	ALECTINIB
CDKN2A	CDKN2A	Definite	CDKN2A	LETROZOLE
CDKN2A	CDKN2A	Definite	CDKN2A	GSK-461364
CDKN2A	CDKN2A	Definite	CDKN2A	CRIZOTINIB
CDKN2A	CDKN2A	Definite	CDKN2A	PACLITAXEL
KLF4	KLF4	Definite	KLF4	APTO-253
UBE2T	UBE2T	Definite	UBE2T	MK-2206
CHST1	CHST1	Definite	CHST1	IMATINIB
DKK1	DKK1	Definite	DKK1	IRINOTECAN
DKK1	DKK1	Definite	DKK1	FLUOROURACIL
DKK1	DKK1	Definite	DKK1	OXALIPLATIN
DUSP1	DUSP1	Definite	DUSP1	HYDROXYUREA
ENO2	ENO2	Definite	ENO2	FENRETINIDE
ENO2	ENO2	Definite	ENO2	STREPTOZOCIN
ENO2	ENO2	Definite	ENO2	FLOXURIDINE
EREG	EREG	Definite	EREG	PANITUMUMAB
EREG	EREG	Definite	EREG	CETUXIMAB
NRG2	NRG2	Definite	NRG2	PANITUMUMAB
NRG2	NRG2	Definite	NRG2	CETUXIMAB
F2R	F2R	Definite	F2R	THALIDOMIDE
F2R	F2R	Definite	F2R	BLEOMYCIN
VWF	VWF	Definite	VWF	O-CHLOROACETYLCARBAMOYLFUMAGILLOL
VWF	VWF	Definite	VWF	MITOMYCIN
VWF	VWF	Definite	VWF	PREDNISONE
VWF	VWF	Definite	VWF	STREPTOZOCIN
VWF	VWF	Definite	VWF	THALIDOMIDE
VWF	VWF	Definite	VWF	VINCRISTINE
TFF3	TFF3	Definite	TFF3	AMINOGLUTETHIMIDE
TFF3	TFF3	Definite	TFF3	TAMOXIFEN
FGF1	FGF1	Definite	FGF1	MUPARFOSTAT
FGFR2	FGFR2	Definite	FGFR2	PICTILISIB
FGFR2	FGFR2	Definite	FGFR2	PONATINIB
FGFR2	FGFR2	Definite	FGFR2	BRIVANIB
FGFR2	FGFR2	Definite	FGFR2	THALIDOMIDE
FGFR2	FGFR2	Definite	FGFR2	REGORAFENIB
FGFR2	FGFR2	Definite	FGFR2	MUPARFOSTAT
FGFR2	FGFR2	Definite	FGFR2	SELUMETINIB
FGFR2	FGFR2	Definite	FGFR2	ENMD-981693
FGFR2	FGFR2	Definite	FGFR2	NINTEDANIB
FGFR2	FGFR2	Definite	FGFR2	CEDIRANIB
FGFR2	FGFR2	Definite	FGFR2	MK-2461
FGFR2	FGFR2	Definite	FGFR2	DEBIO-1347
FGFR2	FGFR2	Definite	FGFR2	LUCITANIB
FGFR2	FGFR2	Definite	FGFR2	BUPARLISIB
FGFR2	FGFR2	Definite	FGFR2	LAPATINIB
FGFR2	FGFR2	Definite	FGFR2	SUNITINIB
FGFR2	FGFR2	Definite	FGFR2	GEFITINIB
FGFR2	FGFR2	Definite	FGFR2	RO-4987655
FGFR2	FGFR2	Definite	FGFR2	XL-228
FGFR2	FGFR2	Definite	FGFR2	RABEPRAZOLE SODIUM
FGFR2	FGFR2	Definite	FGFR2	ERDAFITINIB
FGFR2	FGFR2	Definite	FGFR2	MASITINIB
FGFR2	FGFR2	Definite	FGFR2	FP-1039
FGFR2	FGFR2	Definite	FGFR2	FULVESTRANT
FGFR2	FGFR2	Definite	FGFR2	PAZOPANIB
FGFR2	FGFR2	Definite	FGFR2	ORANTINIB
FGFR2	FGFR2	Definite	FGFR2	TRAMETINIB
FGFR2	FGFR2	Definite	FGFR2	PEMIGATINIB
FGFR2	FGFR2	Definite	FGFR2	AEE-788
FGFR2	FGFR2	Definite	FGFR2	LENVATINIB
FGFR2	FGFR2	Definite	FGFR2	CETUXIMAB
FGFR2	FGFR2	Definite	FGFR2	INFIGRATINIB
FGFR2	FGFR2	Definite	FGFR2	TRABECTEDIN
FGFR2	FGFR2	Definite	FGFR2	DOVITINIB
FGFR2	FGFR2	Definite	FGFR2	ALPELISIB
FGFR2	FGFR2	Definite	FGFR2	ENMD-2076
ITGAV	ITGAV	Definite	ITGAV	ETARACIZUMAB
ITGAV	ITGAV	Definite	ITGAV	VOLOCIXIMAB
ITGAV	ITGAV	Definite	ITGAV	GLPG-0187
ITGAV	ITGAV	Definite	ITGAV	INTETUMUMAB
ITGAV	ITGAV	Definite	ITGAV	CILENGITIDE
PLAU	PLAU	Definite	PLAU	CELECOXIB
PLAU	PLAU	Definite	PLAU	DACARBAZINE
PLAU	PLAU	Definite	PLAU	CARMUSTINE
PLAU	PLAU	Definite	PLAU	UPAMOSTAT
PLAU	PLAU	Definite	PLAU	GELDANAMYCIN
PLAU	PLAU	Definite	PLAU	CLODRONIC ACID
PLAU	PLAU	Definite	PLAU	SIROLIMUS
PLAU	PLAU	Definite	PLAU	VERAPAMIL
PLAU	PLAU	Definite	PLAU	CISPLATIN
PLAU	PLAU	Definite	PLAU	AZACITIDINE
PLAU	PLAU	Definite	PLAU	CALCITRIOL
SPP1	SPP1	Definite	SPP1	TACROLIMUS
IGFBP3	IGFBP3	Definite	IGFBP3	CELECOXIB
IGFBP3	IGFBP3	Definite	IGFBP3	FLUOROURACIL
HBEGF	HBEGF	Definite	HBEGF	CETUXIMAB
HBEGF	HBEGF	Definite	HBEGF	PANITUMUMAB
TAC1	TAC1	Definite	TAC1	SULINDAC
TAC1	TAC1	Definite	TAC1	PUROMYCIN
GATA2	GATA2	Definite	GATA2	BORTEZOMIB
GATA2	GATA2	Definite	GATA2	AZACITIDINE
ISG15	ISG15	Definite	ISG15	IRINOTECAN
HGF	HGF	Definite	HGF	EPIGALOCATECHIN GALLATE
HGF	HGF	Definite	HGF	THALIDOMIDE
HGF	HGF	Definite	HGF	STREPTOZOCIN
HGF	HGF	Definite	HGF	RESVERATROL
HGF	HGF	Definite	HGF	RILOTUMUMAB
HGF	HGF	Definite	HGF	FICLATUZUMAB
HGF	HGF	Definite	HGF	METHOTREXATE
IL7	IL7	Definite	IL7	SIROLIMUS
HMGCR	HMGCR	Definite	HMGCR	LOVASTATIN
HMOX1	HMOX1	Definite	HMOX1	SUNITINIB
HMOX1	HMOX1	Definite	HMOX1	SORAFENIB
KCNH2	KCNH2	Definite	KCNH2	AFIMOXIFENE
KCNH2	KCNH2	Definite	KCNH2	SEMAXANIB
KCNH2	KCNH2	Definite	KCNH2	MOXIFLOXACIN
KCNH2	KCNH2	Definite	KCNH2	IDARUBICIN
KCNH2	KCNH2	Definite	KCNH2	MITOTANE
NLRP3	NLRP3	Definite	NLRP3	ANAKINRA
TGFB1	TGFB1	Definite	TGFB1	GENISTEIN
TGFB1	TGFB1	Definite	TGFB1	DOXORUBICIN
TGFB1	TGFB1	Definite	TGFB1	CLADRIBINE
TGFB1	TGFB1	Definite	TGFB1	VERAPAMIL
TGFB1	TGFB1	Definite	TGFB1	TOREMIFENE
TGFB1	TGFB1	Definite	TGFB1	RITUXIMAB
TGFB1	TGFB1	Definite	TGFB1	STREPTOZOCIN
TGFB1	TGFB1	Definite	TGFB1	FENRETINIDE
TGFB1	TGFB1	Definite	TGFB1	ETOPOSIDE
TGFB1	TGFB1	Definite	TGFB1	FRESOLIMUMAB
TGFB1	TGFB1	Definite	TGFB1	IRINOTECAN
TGFB1	TGFB1	Definite	TGFB1	TAMOXIFEN
TGFB1	TGFB1	Definite	TGFB1	PIRFENIDONE
ITGB5	ITGB5	Definite	ITGB5	INTETUMUMAB
ITGB5	ITGB5	Definite	ITGB5	GLPG-0187
ITGB5	ITGB5	Definite	ITGB5	CILENGITIDE
PDGFRA	PDGFRA	Definite	PDGFRA	IMATINIB
PDGFRA	PDGFRA	Definite	PDGFRA	SUNITINIB
PDGFRA	PDGFRA	Definite	PDGFRA	LENVATINIB
PDGFRA	PDGFRA	Definite	PDGFRA	MASITINIB
PDGFRA	PDGFRA	Definite	PDGFRA	PAZOPANIB
PDGFRA	PDGFRA	Definite	PDGFRA	PONATINIB
PDGFRA	PDGFRA	Definite	PDGFRA	ORANTINIB
PDGFRA	PDGFRA	Definite	PDGFRA	X-82
PDGFRA	PDGFRA	Definite	PDGFRA	VATALANIB
PDGFRA	PDGFRA	Definite	PDGFRA	AMUVATINIB
PDGFRA	PDGFRA	Definite	PDGFRA	CRENOLANIB
PDGFRA	PDGFRA	Definite	PDGFRA	PACLITAXEL
PDGFRA	PDGFRA	Definite	PDGFRA	NINTEDANIB
PDGFRA	PDGFRA	Definite	PDGFRA	MIDOSTAURIN
PDGFRA	PDGFRA	Definite	PDGFRA	AXITINIB
PDGFRA	PDGFRA	Definite	PDGFRA	TANDUTINIB
PDGFRA	PDGFRA	Definite	PDGFRA	CARBOPLATIN
PDGFRA	PDGFRA	Definite	PDGFRA	NILOTINIB
PDGFRA	PDGFRA	Definite	PDGFRA	TELATINIB
PDGFRA	PDGFRA	Definite	PDGFRA	DASATINIB
PDGFRA	PDGFRA	Definite	PDGFRA	TOVETUMAB
PDGFRA	PDGFRA	Definite	PDGFRA	SORAFENIB
PDGFRA	PDGFRA	Definite	PDGFRA	VANDETANIB
PDGFRA	PDGFRA	Definite	PDGFRA	DOVITINIB
PDGFRA	PDGFRA	Definite	PDGFRA	RAMUCIRUMAB
PDGFRA	PDGFRA	Definite	PDGFRA	OLARATUMAB
PDGFRA	PDGFRA	Definite	PDGFRA	LINIFANIB
PDGFRA	PDGFRA	Definite	PDGFRA	CEDIRANIB
PDGFRA	PDGFRA	Definite	PDGFRA	ILORASERTIB
PDGFRA	PDGFRA	Definite	PDGFRA	ROMIPLOSTIM
PDGFRA	PDGFRA	Definite	PDGFRA	QUIZARTINIB
PDGFRA	PDGFRA	Definite	PDGFRA	FORETINIB
PDGFRA	PDGFRA	Definite	PDGFRA	BARASERTIB
PDGFRA	PDGFRA	Definite	PDGFRA	GEFITINIB
PDGFRA	PDGFRA	Definite	PDGFRA	ENMD-2076
PDGFRA	PDGFRA	Definite	PDGFRA	REGORAFENIB
PDGFRA	PDGFRA	Definite	PDGFRA	CENISERTIB
PDGFRA	PDGFRA	Definite	PDGFRA	MOTESANIB
PDGFRA	PDGFRA	Definite	PDGFRA	RABEPRAZOLE SODIUM
PDGFRA	PDGFRA	Definite	PDGFRA	ENMD-981693
PDGFRA	PDGFRA	Definite	PDGFRA	AVAPRITINIB
KCNA2	KCNA2	Definite	KCNA2	STREPTOZOCIN
PLK4	PLK4	Definite	PLK4	DOVITINIB
PLK4	PLK4	Definite	PLK4	TOZASERTIB
PLK4	PLK4	Definite	PLK4	ENTRECTINIB
PLK4	PLK4	Definite	PLK4	CEDIRANIB
PLK4	PLK4	Definite	PLK4	CENISERTIB
PLK4	PLK4	Definite	PLK4	LINIFANIB
PLK4	PLK4	Definite	PLK4	SNS-314
PLK4	PLK4	Definite	PLK4	ALISERTIB
PLK4	PLK4	Definite	PLK4	SORAFENIB
PLK4	PLK4	Definite	PLK4	PF-00562271
PLK4	PLK4	Definite	PLK4	DASATINIB
PLK4	PLK4	Definite	PLK4	ILORASERTIB
LDLR	LDLR	Definite	LDLR	LOVASTATIN
LDLR	LDLR	Definite	LDLR	VERAPAMIL
LPAR2	LPAR2	Definite	LPAR2	OCTREOTIDE
S100B	S100B	Definite	S100B	STREPTOZOCIN
TUBB3	TUBB3	Definite	TUBB3	VORINOSTAT
TUBB3	TUBB3	Definite	TUBB3	CROLIBULIN
TUBB3	TUBB3	Definite	TUBB3	VINBLASTINE
TUBB3	TUBB3	Definite	TUBB3	VINFLUNINE
TUBB3	TUBB3	Definite	TUBB3	CABAZITAXEL
TUBB3	TUBB3	Definite	TUBB3	PODOFILOX
TUBB3	TUBB3	Definite	TUBB3	VINCRISTINE
TUBB3	TUBB3	Definite	TUBB3	VINORELBINE
TUBB3	TUBB3	Definite	TUBB3	PACLITAXEL
TUBB3	TUBB3	Definite	TUBB3	COLCHICINE
TUBB3	TUBB3	Definite	TUBB3	DOCETAXEL
TUBB3	TUBB3	Definite	TUBB3	CURCUMIN
TUBB3	TUBB3	Definite	TUBB3	NOCODAZOLE
TUBB3	TUBB3	Definite	TUBB3	IXABEPILONE
MMP14	MMP14	Definite	MMP14	PRINOMASTAT
SLC2A4	SLC2A4	Definite	SLC2A4	RESVERATROL
SLC2A4	SLC2A4	Definite	SLC2A4	COLCHICINE
SLC2A4	SLC2A4	Definite	SLC2A4	STREPTOZOCIN
SLC2A4	SLC2A4	Definite	SLC2A4	GENISTEIN
SLC2A4	SLC2A4	Definite	SLC2A4	EPIGALOCATECHIN GALLATE
SLC2A4	SLC2A4	Definite	SLC2A4	DEXAMETHASONE
SLC2A4	SLC2A4	Definite	SLC2A4	GLUFOSFAMIDE
SLC2A4	SLC2A4	Definite	SLC2A4	IMATINIB
SLC2A4	SLC2A4	Definite	SLC2A4	VERAPAMIL
SLC2A4	SLC2A4	Definite	SLC2A4	CURCUMIN
PIM1	PIM1	Definite	PIM1	MITOXANTRONE
PIM1	PIM1	Definite	PIM1	GEFITINIB
PIM1	PIM1	Definite	PIM1	SIROLIMUS
PIM1	PIM1	Definite	PIM1	RUCAPARIB
PIM1	PIM1	Definite	PIM1	SGI-1776
NAMPT	NAMPT	Definite	NAMPT	TEGLARINAD CHLORIDE
NTRK3	NTRK3	Definite	NTRK3	LAROTRECTINIB
NTRK3	NTRK3	Definite	NTRK3	LINIFANIB
NTRK3	NTRK3	Definite	NTRK3	DOVITINIB
NTRK3	NTRK3	Definite	NTRK3	ILORASERTIB
NTRK3	NTRK3	Definite	NTRK3	TANDUTINIB
NTRK3	NTRK3	Definite	NTRK3	LESTAURTINIB
NTRK3	NTRK3	Definite	NTRK3	ALISERTIB
NTRK3	NTRK3	Definite	NTRK3	SORAFENIB
NTRK3	NTRK3	Definite	NTRK3	TOZASERTIB
NTRK3	NTRK3	Definite	NTRK3	MK-2461
NTRK3	NTRK3	Definite	NTRK3	ENTRECTINIB
NTRK3	NTRK3	Definite	NTRK3	SNS-314
PDGFA	PDGFA	Definite	PDGFA	SUNITINIB
SERPINE1	SERPINE1	Definite	SERPINE1	CETRORELIX
SERPINE1	SERPINE1	Definite	SERPINE1	REGRAMOSTIM
SERPINE1	SERPINE1	Definite	SERPINE1	EPIRUBICIN
SERPINE1	SERPINE1	Definite	SERPINE1	DEXAMETHASONE
PRKAA2	PRKAA2	Definite	PRKAA2	METFORMIN
RAMP2	RAMP2	Definite	RAMP2	PRAMLINTIDE
VIPR1	VIPR1	Definite	VIPR1	ALDESLEUKIN
RUNX1	RUNX1	Definite	RUNX1	DOXORUBICIN
RUNX1	RUNX1	Definite	RUNX1	IMATINIB
RUNX1	RUNX1	Definite	RUNX1	DAUNORUBICIN
RUNX1	RUNX1	Definite	RUNX1	CYTARABINE
SCNN1B	SCNN1B	Definite	SCNN1B	AMILORIDE
SGK1	SGK1	Definite	SGK1	ALPELISIB
SGK1	SGK1	Definite	SGK1	CI-1040
SDS	SDS	Definite	SDS	DEXAMETHASONE
SOCS1	SOCS1	Definite	SOCS1	ALDESLEUKIN
TACR1	TACR1	Definite	TACR1	VAPREOTIDE
TGFBR3	TGFBR3	Definite	TGFBR3	REGRAMOSTIM
TGFBR3	TGFBR3	Definite	TGFBR3	DEXAMETHASONE
TGFB2	TGFB2	Definite	TGFB2	BELAGENPUMATUCEL-L
TGFB2	TGFB2	Definite	TGFB2	TRABEDERSEN
TGFB2	TGFB2	Definite	TGFB2	FRESOLIMUMAB
TYMP	TYMP	Definite	TYMP	CAPECITABINE
TYMP	TYMP	Definite	TYMP	FLUOROURACIL
TNFAIP3	TNFAIP3	Definite	TNFAIP3	METHOTREXATE
TNFRSF9	TNFRSF9	Definite	TNFRSF9	URELUMAB
